# Supplementary material for: Changes in Fecal Carriage of Extended-Spectrum β-Lactamase Producing Enterobacterales in Dutch Veal Calves by Clonal Spread of Klebsiella pneumoniae
Source: Front Microbiol. 2022 Jun 23;13:866674. doi: 10.3389/fmicb.2022.866674 (PMC9260047; doi:10.3389/fmicb.2022.866674)
Supplement: Supplementary file 1 [file Table_1.XLSX]

## Sheet: Sheet1
Animal number	Bacterial identification WK2	ESBL_WK2	Other ESBL	Bacterial identification WK 6	ESBL_WK6	Other ESBL	plasmid type	Bacterial identification WK 10	ESBL_WK10	Other ESBL	Bacterial identification Wk 18	ESBL_WK18	Other ESBL	Bacterrial identification Wk 24	ESBL_WK24	Other ESBL	plasmid type
1				K. pneumoniae	SHV/CTX-M-14	TEM		K. pneumoniae	SHV/CTX-M-14	TEM				K. pneumoniae	SHV/CTX-M-14	TEM
2				K. pneumoniae	SHV/CTX-M-14	TEM		K. pneumoniae	SHV/CTX-M-14	TEM				K. pneumoniae	SHV-1/CTX-M-14	TEM-1b	FIIK & FIB KN
3	E. coli	CTX-M-15	TEM-1a	K. pneumoniae	SHV/CTX-M-14	TEM		K. pneumoniae	SHV/CTX-M-14	TEM											K.pneumoniae isoaltes selected for MLST analysis
4				K. pneumoniae	SHV/CTX-M-14	TEM															E. coli isolates selected for MLST analysis
5				K. pneumoniae	SHV/CTX-M-14	TEM															K. pnuemoniae isolates selected for WGS
6	E. coli	CTX-M-15	TEM-1a	K. pneumoniae	SHV/CTX-M-14	TEM
7	E. coli	CTX-M-15	TEM-1a
8				K. pneumoniae	SHV/CTX-M-14	TEM
9				K. pneumoniae	SHV/CTX-M-14	TEM		K. pneumoniae	SHV/CTX-M-14	TEM
10				K. pneumoniae	SHV/CTX-M-14	TEM		K. pneumoniae	SHV/CTX-M-14	TEM
11	E. coli	CTX-M-15	TEM-1a	K. pneumoniae	SHV/CTX-M-14	TEM		K. pneumoniae	SHV/CTX-M-14	TEM				K. pneumoniae	SHV/CTX-M-14	TEM
12	E. coli	CTX-M-15	TEM-1a	E. coli	CTX-M-15
13	E. coli	CTX-M-15	TEM-1a	K. pneumoniae	SHV/CTX-M-14	TEM		K. pneumoniae	SHV/CTX-M-14	TEM
14				K. pneumoniae	SHV/CTX-M-14	TEM		K. pneumoniae	SHV/CTX-M-14	TEM
15	E. coli	CTX-M-15	TEM-1a	K. pneumoniae	SHV/CTX-M-14	TEM
16	E. coli	CTX-M-15	TEM-1a
17				K. pneumoniae	SHV/CTX-M-14	TEM		K. pneumoniae	SHV/CTX-M-14	TEM				K. pneumoniae	SHV/CTX-M-14	TEM
18				K. pneumoniae	SHV/CTX-M-14	TEM
19	E. coli	CTX-M-15/	TEM-1a	K. pneumoniae	SHV/CTX-M-14	TEM
20				K. pneumoniae	SHV/CTX-M-14	TEM
21				K. pneumoniae	SHV/CTX-M-14	TEM		K. pneumoniae	SHV/CTX-M-14	TEM				K. pneumoniae	SHV/CTX-M-14	TEM
22				K. pneumoniae	SHV/CTX-M-14	TEM		E. coli	CTX-M-15		K. pneumoniae	SHV/CTX-M-14	TEM
23				K. pneumoniae	SHV/CTX-M-14	TEM		K. pneumoniae	SHV/CTX-M-14	TEM
24	E. coli	CTX-M-15	TEM-1a	K. pneumoniae	SHV/CTX-M-14	TEM								K. pneumoniae	SHV/CTX-M-14	TEM
25	E. coli	CTX-M-15	TEM-1a	K. pneumoniae	SHV/CTX-M-14	TEM
26	E. coli	CTX-M-15	TEM-1a	K. pneumoniae	SHV/CTX-M-14	TEM
27				K. pneumoniae	SHV/CTX-M-14	TEM		K. pneumoniae	SHV/CTX-M-14	TEM
28				K. pneumoniae	SHV/CTX-M-14	TEM		K. pneumoniae	SHV/CTX-M-14	TEM	K. pneumoniae	SHV/CTX-M-14	TEM
29				K. pneumoniae	SHV/CTX-M-14	TEM
30	E. coli	CTX-M-15	TEM-1a	E. coli	CTX-M-15									K. pneumoniae	SHV/CTX-M-14	TEM
31	E. coli	CTX-M-15	TEM-1a	K. pneumoniae	SHV/CTX-M-14	TEM		K. pneumoniae	SHV/CTX-M-14	TEM				K. pneumoniae	SHV/CTX-M-14	TEM
32	E. coli	CTX-M-15	TEM-1a	K. pneumoniae	SHV/CTX-M-14	TEM
33	E. coli	CTX-M-15/	TEM-1a	K. pneumoniae	SHV/CTX-M-14	TEM		K. pneumoniae	SHV/CTX-M-14	TEM				K. pneumoniae	SHV/CTX-M-14	TEM
34				K. pneumoniae	SHV/CTX-M-14	TEM
35				K. pneumoniae	SHV/CTX-M-14	TEM
36	E. coli	CTX-M-15	TEM-1a	K. pneumoniae	SHV/CTX-M-14	TEM		K. pneumoniae	SHV/CTX-M-14	TEM
37	E. coli	CTX-M-15	TEM-1a	K. pneumoniae	SHV/CTX-M-14	TEM		K. pneumoniae	SHV/CTX-M-14	TEM				K. pneumoniae	SHV-1/CTX-M-14	TEM-1b	FIIK & FIB KN
38	E. coli	CTX-M-15	TEM-1a	K. pneumoniae	SHV/CTX-M-14	TEM		K. pneumoniae	SHV/CTX-M-14	TEM
39	E. coli	CTX-M-15	TEM-1a	K. pneumoniae	SHV/CTX-M-14	TEM					K. pneumoniae	SHV/CTX-M-14	TEM	K. pneumoniae	SHV/CTX-M-14	TEM
40				K. pneumoniae	SHV/CTX-M-14	TEM		K. pneumoniae	SHV/CTX-M-14	TEM
41	E. coli	CTX-M-15	TEM-1a	K. pneumoniae	SHV/CTX-M-14	TEM		K. pneumoniae	SHV/CTX-M-14	TEM
42	E. coli	CTX-M-15	TEM-1a	K. pneumoniae	SHV/CTX-M-14	TEM		K. pneumoniae	SHV/CTX-M-14	TEM
43				K. pneumoniae	SHV/CTX-M-14	TEM		K. pneumoniae	SHV/CTX-M-14	TEM
44	E. coli	CTX-M-15	TEM-1a	K. pneumoniae	SHV/CTX-M-14	TEM		K. pneumoniae	SHV/CTX-M-14	TEM
45				K. pneumoniae	SHV/CTX-M-14	TEM		K. pneumoniae	SHV/CTX-M-14	TEM
46				K. pneumoniae	SHV/CTX-M-14	TEM
47	E. coli	CTX-M-15	TEM-1a	K. pneumoniae	SHV/CTX-M-14	TEM		K. pneumoniae	SHV/CTX-M-14	TEM
48	E. coli	CTX-M-15	TEM-1a	E. coli	CTX-M-15			K. pneumoniae	SHV/CTX-M-14	TEM
49	E. coli	CTX-M-15	TEM-1a	K. pneumoniae	SHV/CTX-M-14	TEM
50				K. pneumoniae	SHV/CTX-M-14	TEM
51				E. coli	CTX-M-15	TEM-1a		E. coli	CTX-M-15	TEM-1a	E. coli	CTX-M-15	TEM-1a	E. coli	CTX-M-15	TEM-1a
52	E. coli	CTX-M-15	TEM-1a	K. pneumoniae	SHV/CTX-M-14	TEM		K. pneumoniae	SHV/CTX-M-14	TEM
53				K. pneumoniae	SHV/CTX-M-14	TEM		E. coli	CTX-M-15	TEM-1a				K. pneumoniae	SHV/CTX-M-14	TEM
54	E. coli	CTX-M-15	TEM-1a	K. pneumoniae	SHV/CTX-M-14	TEM
55				K. pneumoniae	SHV/CTX-M-14	TEM
56	E. coli	CTX-M-15	TEM-1a	K. pneumoniae	SHV/CTX-M-14	TEM		K. pneumoniae	SHV/CTX-M-14	TEM				K. pneumoniae	SHV/CTX-M-14	TEM
57	E. coli	CTX-M-15	TEM-1a	K. pneumoniae	SHV/CTX-M-14	TEM
58	E. coli	CTX-M-15	TEM-1a	K. pneumoniae	SHV/CTX-M-14	TEM
59	E. coli	CTX-M-15	TEM-1a	K. pneumoniae	SHV/CTX-M-14	TEM		K. pneumoniae	SHV/CTX-M-14	TEM	K. pneumoniae	SHV/CTX-M-14	TEM
60
61	E. coli	CTX-M-15		K. pneumoniae	SHV/CTX-M-14	TEM		K. pneumoniae	SHV/CTX-M-14	TEM				K. pneumoniae	SHV/CTX-M-14	TEM
62	E. coli	CTX-M-15	TEM-1a	K. pneumoniae	SHV/CTX-M-14	TEM
63	E. coli	CTX-M-15	TEM-1a	K. pneumoniae	SHV-1/CTX-M-14	TEM-1b	FIIK & FIB KN
64	E. coli	CTX-M-15	TEM-1a + TEM-1b	K. pneumoniae	SHV/CTX-M-14	TEM		K. pneumoniae	SHV/CTX-M-14	TEM				K. pneumoniae	SHV/CTX-M-14	TEM
65				K. pneumoniae	SHV/CTX-M-14	TEM
66	E. coli	CTX-M-15	TEM-1a					K. pneumoniae	SHV/CTX-M-14	TEM
67	E. coli	CTX-M-15	TEM-1a	K. pneumoniae	SHV/CTX-M-14	TEM
68	E. coli	CTX-M-15	TEM-1a	K. pneumoniae	SHV-1/CTX-M-14	TEM-1b	FIIK & FIB KN	K. pneumoniae	SHV/CTX-M-14	TEM
69	E. coli	CTX-M-15	TEM-1a	K. pneumoniae	SHV/CTX-M-14	TEM
70	E. coli	CTX-M-15	TEM-1a	K. pneumoniae	SHV/CTX-M-14	TEM		K. pneumoniae	SHV/CTX-M-14	TEM	K. pneumoniae	SHV/CTX-M-14	TEM
71				K. pneumoniae	SHV/CTX-M-14	TEM		K. pneumoniae	SHV/CTX-M-14	TEM				K. pneumoniae	SHV/CTX-M-14	TEM
72	E. coli	CTX-M-15	TEM-1a	K. pneumoniae	SHV/CTX-M-14	TEM
73	E. coli	CTX-M-15	TEM-1a	E. coli	CTX-M-15	TEM-1a
74
75				E. coli	CTX-M-15			K. pneumoniae	SHV/CTX-M-14	TEM				K. pneumoniae	SHV/CTX-M-14	TEM
76											K. pneumoniae	SHV/CTX-M-14	TEM
77	E. coli	CTX-M-15	TEM-1a	K. pneumoniae	SHV/CTX-M-14	TEM		K. pneumoniae	SHV/CTX-M-14	TEM
78	E. coli	CTX-M-15	TEM-1a					K. pneumoniae	SHV/CTX-M-14	TEM	K. pneumoniae	SHV/CTX-M-14	TEM
79	E. coli	CTX-M-15	TEM-1a	K. pneumoniae	SHV/CTX-M-14	TEM
80	E. coli	CTX-M-15	TEM-1a	K. pneumoniae	SHV/CTX-M-14	TEM								K. pneumoniae	SHV/CTX-M-14	TEM
81	E. coli	CTX-M-15	TEM-1a	E. coli	CTX-M-15
82	E. coli	CTX-M-15	TEM-1a
83				K. pneumoniae	SHV/CTX-M-14	TEM								K. pneumoniae	SHV/CTX-M-14	TEM
84				K. pneumoniae	SHV/CTX-M-14	TEM
85	E. coli	CTX-M-15	TEM-1a					K. pneumoniae	SHV/CTX-M-14	TEM
86
87
88	E. coli	CTX-M-15	TEM-1a	K. pneumoniae	SHV/CTX-M-14	TEM		K. pneumoniae	SHV/CTX-M-14	TEM				K. pneumoniae	SHV/CTX-M-14	TEM
89
90	E. coli	CTX-M-15	TEM-1a
91	E. coli	CTX-M-15	TEM-1a	K. pneumoniae	SHV/CTX-M-14	TEM
92
93	E. coli	CTX-M-15	TEM-1a	K. pneumoniae	SHV/CTX-M-14	TEM		K. pneumoniae	SHV/CTX-M-14	TEM
94				K. pneumoniae	SHV/CTX-M-14	TEM		K. pneumoniae	SHV/CTX-M-14	TEM
95	E. coli	CTX-M-15	TEM-1a					K. pneumoniae	SHV/CTX-M-14	TEM				K. pnuemoniae	SHV/CTX-M-14	TEM
96	E. coli	CTX-M-15	TEM-1a		DNA NOT AVAILABLE			K. pneumoniae	SHV/CTX-M-14	TEM
97				K. pneumoniae	SHV/CTX-M-14	TEM
98	E. coli	CTX-M-15	TEM-1a	K. pneumoniae	SHV/CTX-M-14	TEM		K. pneumoniae	SHV/CTX-M-14	TEM
99	E. coli	CTX-M-15	TEM-1a	K. pneumoniae	SHV/CTX-M-14	TEM		K. pneumoniae	SHV/CTX-M-14	TEM
100	E. coli	CTX-M-15	TEM-1a	K. pneumoniae	SHV/CTX-M-14	TEM		K. pneumoniae	SHV/CTX-M-14	TEM				K. pneumoniae	SHV/CTX-M-14	TEM
101	E. coli	CTX-M-15	TEM-1a	K. pneumoniae	SHV/CTX-M-14	TEM		K. pneumoniae	SHV/CTX-M-14	TEM
102	E. coli	CTX-M-15	TEM-1a	K. pneumoniae	SHV/CTX-M-14	TEM		K. pneumoniae	SHV/CTX-M-14	TEM
103	E. coli	CTX-M-15	TEM-1a	K. pneumoniae	SHV/CTX-M-14	TEM		K. pneumoniae	SHV/CTX-M-14	TEM	K. pneumoniae	SHV/CTX-M-14	TEM
104	E. coli	CTX-M-15	TEM-1a	K. pneumoniae	SHV/CTX-M-14	TEM		K. pneumoniae	SHV/CTX-M-14	TEM
105	E. coli	CTX-M-15	TEM-1a	K. pneumoniae	SHV/CTX-M-14	TEM
106	E. coli	CTX-M-15	TEM-1a	K. pneumoniae	SHV/CTX-M-14	TEM
107	E. coli	CTX-M-15	TEM-1a	K. pneumoniae	SHV/CTX-M-15	TEM		K. pneumoniae	SHV/CTX-M-14	TEM
108				K. pneumoniae	SHV/CTX-M-14	TEM								K. pneumoniae	SHV/CTX-M-14	TEM
109				K. pneumoniae	SHV/CTX-M-14	TEM		K. pneumoniae	SHV/CTX-M-14	TEM
110	E. coli	CTX-M-15	TEM-1a	K. pneumoniae	SHV/CTX-M-14	TEM		K. pneumoniae	SHV/CTX-M-14	TEM
111	E. coli	CTX-M-15	TEM-1a	K. pneumoniae	SHV/CTX-M-14	TEM		K. pneumoniae	SHV/CTX-M-14	TEM
